# Supplementary material for: Aiming for a representative sample: Simulating random versus purposive strategies for hospital selection
Source: BMC Med Res Methodol. 2015 Oct 23;15:90. doi: 10.1186/s12874-015-0089-8 (PMC4619525; doi:10.1186/s12874-015-0089-8)
Supplement: Additional file 2; — Comparison of prediction errors for the five sampling strategies, for n = 6 ( n = 2 per hospital type). File legend: LARG = largest hospitals, MAXVAR = maximum variation in number of RBCs, RAND = random, REGVAR = regional variation, 2REG = two regions, RBC = red blood cell products, FFP = fresh frozen plasma products, PLT = platelet products. Output for RAND, REGVAR and 2REG is accompanied by 95 % centiles. Description: These show the prediction errors for n = 6 in a similar table as for n = 12. (XLSX 9 kb) [file 12874_2015_89_MOESM2_ESM.xlsx]

## Sheet: Blad1
Additional file 2: Comparison of prediction errors for the five sampling strategies, for n=6 (n=2 per hospital type)
Strategy	Prediction error on hospital level			Prediction error on national level
	RBC	FFP	PLT	RBC	FFP	PLT
LARG	0.92	0.46	0.78	0.92	0.3	0.77
MAXVAR	0.23	0.37	0.4	0.05	0.04	0.19
RAND (median; mean, 95% quantiles)	25%; 116% (19%-57%)	38%; 207% (30%-334%)	41%; 12,616,196% (34%-302%)	8%; 100% (0%-37%)	17%; 181% (1%-267%)	15%; 12,616,168% (1%-277%)
REGVAR (median; mean, 95% quantiles)	24%; 26% (19%-43%)	37%; 3,726% (30%-127%)	40%; 245,743% (33%-117%)	8%; 10% (0%-30%)	14%; 3,701% (1%-102%)	14%; 245,717% (1%-80%)
2REG (median; mean, 95% quantiles)	24%; 26% (19%-43%)	36%; 1,507% (30%-146%)	40%; 107,102% (33%-111%)	8%; 10% (0%-27%)	15%; 1,482% (1%-114%)	12%; 107,074% (1%-76%)
LARG = largest hospitals, MAXVAR = maximum variation in number of RBCs, RAND = random, REGVAR = regional variation, 2REG = two regions, RBC = red blood cell products, FFP = fresh frozen plasma products, PLT = platelet products. Output for RAND, REGVAR and 2REG is accompanied by 95% centiles.
