# Supplementary material for: Aiming for a representative sample: Simulating random versus purposive strategies for hospital selection
Source: BMC Med Res Methodol. 2015 Oct 23;15:90. doi: 10.1186/s12874-015-0089-8 (PMC4619525; doi:10.1186/s12874-015-0089-8)
Supplement: Additional file 3: — R code for simulating sampling strategies. Description: R code that creates an exemplary data set and simulates the sampling strategies. (R 26 kb) [file 12874_2015_89_MOESM3_ESM.r]

###### SIMULATION OF SAMPLING STRATEGIES ######

# Made by: Loan R. van Hoeven
# as a Supplement to the paper 'Aiming for a representative Sample: Simulating random versus purposive Strategies for Hospital Selection'
# E-mail: L.R.vanHoeven-3@umcutrecht.nl

# Complete simulations may take some time (~10 minutes).


rm(list=ls())
# load packages
library("ggplot2")
library("kimisc")

############################################################################################################################################################
####################################### Create example data set ############################################################################################
############################################################################################################################################################
set.seed(6)
# Define population: hospital_id, type, region
data <- data.frame(hospital_id=c(1:89), type=c(rep("academic",8), rep("teaching", 28), rep("general", 53)), region=c(LETTERS[1:7],sample(LETTERS[1:7], 82, replace=T)))
# Add number of beds:
data$beds <- c(rpois(8,996),rpois(28,674),rpois(53,340))

# Use Poisson model to create outcome: number of RBC, FFP and PLT
data$dum_type_tea <- data$type=="teaching"
data$dum_type_aca <- data$type=="academic"
attach(data)
data$RBC <- exp(7.533 + 0.563*dum_type_tea + 0.918*dum_type_aca + 0.001*beds)
data$FFP <- exp(4.719 + 1.128*dum_type_tea + 2.138*dum_type_aca + 0.001*beds)
data$PLT <- exp(4.400 + 1.115*dum_type_tea + 2.371*dum_type_aca + 0.001*beds)
detach(data)
# Add random error to outcomes
data$RBC <- round(abs(data$RBC + (rnorm(n=nrow(data), mean=0 , sd=sd(data$RBC)/4))),0)
data$FFP <- round(abs(data$FFP + (rnorm(n=nrow(data), mean=0 , sd=sd(data$FFP)/4))),0)
data$PLT <- round(abs(data$PLT + (rnorm(n=nrow(data), mean=0 , sd=sd(data$PLT)/4))),0)
plot(data[,c("beds","RBC")])
plot(data[,c("beds","FFP")])
plot(data[,c("beds","PLT")])

############################################################################################################################################################
####################################### Simulate 5 stratified sampling strategies ##########################################################################
############################################################################################################################################################
# Research question: Which strategy results in a sample with which
#you can best predict the number of blood products in the population using a regression model?
#All analyses are stratified to hospital type
pop.aca <- data[data$type=="academic",]
pop.tea <- data[data$type=="teaching",]
pop.gen <- data[data$type=="general",]

# Varying parameters:
# sample size:
n <- 12 # / 6 / 18
n.aca <- n.tea <- n.gen <- n/3

# number of simulations:
numsim = 1000


############################################################################################################################################################
# STRATEGY 1: random sampling
############################################################################################################################################################
funreg <- function(numsim, n.aca, n.tea, n.gen){
  
  #generate empty lists
  samples <- list()               
  mod.rand.rbc <- list()
  mod.rand.ffp <- list()
  mod.rand.plt <- list()
  
  for(i in 1:numsim){
    
    # generate random samples:
    numbers.aca <- c(sample(1:nrow(pop.aca), size=n.aca))
    numbers.tea <- c(sample(1:nrow(pop.tea), size=n.tea))
    numbers.gen <- c(sample(1:nrow(pop.gen), size=n.gen))
    sample.aca <- pop.aca[numbers.aca,]
    sample.tea <- pop.tea[numbers.tea,]
    sample.gen <- pop.gen[numbers.gen,]  
    sample <- rbind(sample.aca,sample.tea,sample.gen)
    samples[[i]] <- sample
    
    #glm analysis
    mod.rand.rbc[[i]] <- try(glm(RBC~type+beds, family="poisson",data=sample))
    mod.rand.ffp[[i]] <- try(glm(FFP~type+beds, family="poisson",data=sample))  
    mod.rand.plt[[i]] <- try(glm(PLT~type+beds, family="poisson",data=sample))
  }
  list(samples=samples, mod.rand.rbc=mod.rand.rbc, mod.rand.ffp=mod.rand.ffp, mod.rand.plt=mod.rand.plt)
}

# Estimate required time
system.time(funreg(numsim=100,n.aca=n.aca, n.tea=n.tea, n.gen=n.gen)) # number of seconds it takes to run 100 simulations

# Run simulations
rand.reg.res <- funreg(numsim=numsim,n.aca=n.aca, n.tea=n.tea, n.gen=n.gen)

# Check for erroneous runs:
unique(unlist(lapply(1:numsim, FUN=function(i) class(rand.reg.res$mod.rand.rbc[[i]]))))

# Hospital level prediction error
abserr.rand.rbc <- as.numeric(lapply(1:numsim, FUN=function(i)  sum(abs(exp(predict(rand.reg.res$mod.rand.rbc[[i]], data[!(data$hospital%in%rand.reg.res$samples[[i]]$hospital),]))-data[!(data$hospital%in%rand.reg.res$samples[[i]]$hospital),"RBC"]))))

(hosperr.rand.rbc <- quantile(abserr.rand.rbc,.5)/sum(data$RBC)*100)
(hosperr.rand.rbc.low <- quantile(abserr.rand.rbc,.025)/sum(data$RBC)*100)
(hosperr.rand.rbc.up <- quantile(abserr.rand.rbc,.975)/sum(data$RBC)*100)
(mean(abserr.rand.rbc)/sum(data$RBC)*100)

abserr.rand.ffp <- as.numeric(lapply(1:numsim, FUN=function(i)  sum(abs(exp(predict(rand.reg.res$mod.rand.ffp[[i]], data[!(data$hospital%in%rand.reg.res$samples[[i]]$hospital),]))-data[!(data$hospital%in%rand.reg.res$samples[[i]]$hospital),"FFP"]))))
mean(abserr.rand.ffp)
(hosperr.rand.ffp <- quantile(abserr.rand.ffp,.5)/sum(data$FFP)*100)
(hosperr.rand.ffp.low <- quantile(abserr.rand.ffp,.025)/sum(data$FFP)*100)
(hosperr.rand.ffp.up <- quantile(abserr.rand.ffp,.975)/sum(data$FFP)*100)
(mean(abserr.rand.ffp)/sum(data$FFP)*100)

abserr.rand.plt <- as.numeric(lapply(1:numsim, FUN=function(i)  sum(abs(exp(predict(rand.reg.res$mod.rand.plt[[i]], data[!(data$hospital%in%rand.reg.res$samples[[i]]$hospital),]))-data[!(data$hospital%in%rand.reg.res$samples[[i]]$hospital),"PLT"]))))
(hosperr.rand.plt <- quantile(abserr.rand.plt,.5)/sum(data$PLT)*100)
(hosperr.rand.plt.low <- quantile(abserr.rand.plt,.025)/sum(data$PLT)*100)
(hosperr.rand.plt.up <- quantile(abserr.rand.plt,.975)/sum(data$PLT)*100)
(mean(abserr.rand.plt)/sum(data$PLT)*100)

# National level prediction error
natpred.rand.rbc <- as.numeric(lapply(1:numsim, FUN=function(i)  abs(sum(exp(predict(rand.reg.res$mod.rand.rbc[[i]], data[!(data$hospital%in%rand.reg.res$samples[[i]]$hospital),])))-sum(data[!(data$hospital%in%rand.reg.res$samples[[i]]$hospital),"RBC"]))  ))
natpred.rand.ffp <- as.numeric(lapply(1:numsim, FUN=function(i)  abs(sum(exp(predict(rand.reg.res$mod.rand.ffp[[i]], data[!(data$hospital%in%rand.reg.res$samples[[i]]$hospital),])))-sum(data[!(data$hospital%in%rand.reg.res$samples[[i]]$hospital),"FFP"]))  ))
natpred.rand.plt <- as.numeric(lapply(1:numsim, FUN=function(i)  abs(sum(exp(predict(rand.reg.res$mod.rand.plt[[i]], data[!(data$hospital%in%rand.reg.res$samples[[i]]$hospital),])))-sum(data[!(data$hospital%in%rand.reg.res$samples[[i]]$hospital),"PLT"]))  ))


rand.rbc.dev <- natpred.rand.rbc/sum(data$RBC)*100
(naterr.rand.rbc <- quantile(abs(rand.rbc.dev), .5))
(naterr.rand.rbc.low <- quantile(abs(rand.rbc.dev), .025))
(naterr.rand.rbc.up <- quantile(abs(rand.rbc.dev), .975))
(mean(abs(rand.rbc.dev)))

rand.ffp.dev <- natpred.rand.ffp/sum(data$FFP)*100
(naterr.rand.ffp <- quantile(abs(rand.ffp.dev), .5))
(naterr.rand.ffp.low <- quantile(abs(rand.ffp.dev), .025))
(naterr.rand.ffp.up <- quantile(abs(rand.ffp.dev), .975))
(mean(abs(rand.ffp.dev)))

rand.plt.dev <- natpred.rand.plt/sum(data$PLT)*100
(naterr.rand.plt <- quantile(abs(rand.plt.dev), .5))
(naterr.rand.plt.low <- quantile(abs(rand.plt.dev), .025))
(naterr.rand.plt.up <- quantile(abs(rand.plt.dev), .975))
(mean(abs(rand.plt.dev)))


############################################################################################################################################################
# STRATEGY 2: Use a maximum variation sample (in terms of RBC use)
############################################################################################################################################################
sample.aca <- rbind(head(pop.aca[order(pop.aca$RBC),], n=n.aca/2),tail(pop.aca[order(pop.aca$RBC),], n=n.aca/2))
sample.tea <- rbind(head(pop.tea[order(pop.tea$RBC),], n=n.tea/2),tail(pop.tea[order(pop.tea$RBC),], n=n.tea/2))
sample.gen <- rbind(head(pop.gen[order(pop.gen$RBC),], n=n.gen/2),tail(pop.gen[order(pop.gen$RBC),], n=n.gen/2))
sample <- rbind(sample.aca,sample.tea,sample.gen)

# Model
mod.mv.rbc <- glm(RBC~type+beds, data=sample, family="poisson")
mod.mv.ffp <- glm(FFP~type+beds, data=sample, family="poisson")
mod.mv.plt <- glm(PLT~type+beds, data=sample, family="poisson")


# Hospital level prediction error
(abserr.mv.rbc <- sum(abs(exp(predict(mod.mv.rbc, data[!(data$hospital%in%sample$hospital),]))-data[!(data$hospital%in%sample$hospital),"RBC"])))
(hosperr.mv.rbc <- abserr.mv.rbc/sum(data$RBC)*100)

(abserr.mv.ffp <- sum(abs(exp(predict(mod.mv.ffp, data[!(data$hospital%in%sample$hospital),]))-data[!(data$hospital%in%sample$hospital),"FFP"])))
(hosperr.mv.ffp <- abserr.mv.ffp/sum(data$FFP)*100)

(abserr.mv.plt <- sum(abs(exp(predict(mod.mv.plt, data[!(data$hospital%in%sample$hospital),]))-data[!(data$hospital%in%sample$hospital),"PLT"])))
(hosperr.mv.plt <- abserr.mv.plt/sum(data$PLT)*100)


# National level prediction error
natpred.mv.rbc <- sum(exp(predict(mod.mv.rbc,data[!(data$hospital%in%sample$hospital),])))
natpred.mv.ffp <- sum(exp(predict(mod.mv.ffp,data[!(data$hospital%in%sample$hospital),])))
natpred.mv.plt <- sum(exp(predict(mod.mv.plt,data[!(data$hospital%in%sample$hospital),])))

(naterr.mv.rbc <- abs((natpred.mv.rbc-sum(data[!(data$hospital%in%sample$hospital),"RBC"]))/sum(data$RBC)*100))
(naterr.mv.ffp <- abs((natpred.mv.ffp-sum(data[!(data$hospital%in%sample$hospital),"FFP"]))/sum(data$FFP)*100))
(naterr.mv.plt <- abs((natpred.mv.plt-sum(data[!(data$hospital%in%sample$hospital),"PLT"]))/sum(data$PLT)*100))


############################################################################################################################################################
# STRATEGY 3: Use largest hospitals (in terms of RBC use)
############################################################################################################################################################
lsample.aca <- tail(pop.aca[order(pop.aca$RBC),], n=n.aca)
lsample.tea <- tail(pop.tea[order(pop.tea$RBC),], n=n.tea)
lsample.gen <- tail(pop.gen[order(pop.gen$RBC),], n=n.gen)
lsample <- rbind(lsample.aca,lsample.tea,lsample.gen)

# Model
mod.lar.rbc <- glm(RBC~type+beds, family="poisson", data=lsample)
mod.lar.ffp <- glm(FFP~type+beds, family="poisson", data=lsample)
mod.lar.plt <- glm(PLT~type+beds, family="poisson", data=lsample)

# Hospital level prediction error
abserr.lar.rbc <- sum(abs(exp(predict(mod.lar.rbc, data[!(data$hospital%in%lsample$hospital),]))-data[!(data$hospital%in%lsample$hospital),"RBC"]))
(hosperr.lar.rbc <- abserr.lar.rbc/sum(data$RBC)*100)
abserr.lar.ffp <- sum(abs(exp(predict(mod.lar.ffp, data[!(data$hospital%in%lsample$hospital),]))-data[!(data$hospital%in%lsample$hospital),"FFP"]))
(hosperr.lar.ffp <- abserr.lar.ffp/sum(data$FFP)*100)
abserr.lar.plt <- sum(abs(exp(predict(mod.lar.plt, data[!(data$hospital%in%lsample$hospital),]))-data[!(data$hospital%in%lsample$hospital),"PLT"]))
(hosperr.lar.plt <- abserr.lar.plt/sum(data$PLT)*100)

# National level prediction error
natpred.lar.rbc <- sum(exp(predict(mod.lar.rbc,data[!data$hospital%in%lsample$hospital,])))
(naterr.lar.rbc <- abs(natpred.lar.rbc-sum(data[!data$hospital%in%lsample$hospital,"RBC"]))/sum(data$RBC)*100)

natpred.lar.ffp <- sum(exp(predict(mod.lar.ffp,data[!data$hospital%in%lsample$hospital,])))
(naterr.lar.ffp <- abs(natpred.lar.ffp-sum(data[!data$hospital%in%lsample$hospital,"FFP"]))/sum(data$FFP)*100)

natpred.lar.plt <- sum(exp(predict(mod.lar.plt,data[!data$hospital%in%lsample$hospital,])))
(naterr.lar.plt <- abs(natpred.lar.plt-sum(data[!data$hospital%in%lsample$hospital,"PLT"]))/sum(data$PLT)*100)

############################################################################################################################################################
# STRATEGY 4: Regional variation
############################################################################################################################################################
levels.reg <- levels(data$region)

funreg.org.var <- function(numsim, n.aca, n.tea, n.gen){
  
  #generate empty lists
  samples <- list()               
  mod.org.rbc <- list()
  mod.org.ffp <- list()
  mod.org.plt <- list()
  
  
  for(i in 1:numsim){
    # first sample n.aca different regions per stratum (i.e., hospital type),
    # then link to the corresponding aca
    si.aca <- sample(levels.reg, size=n.aca, replace=F)
    si.tea <- sample(levels.reg, size=n.tea, replace=F)
    si.gen <- sample(levels.reg, size=n.gen, replace=F)
    
    sample.aca <- pop.aca[pop.aca$region%in%si.aca,] # sample all academic hospitals per region
    
    sample.tea <- c()
    for(k in 1:length(si.tea)) {
      s<-sample.rows(pop.tea[pop.tea$region==si.tea[k],],1)
      sample.tea <- rbind(sample.tea, s)
    }
    sample.gen <- c()
    for(l in 1:length(si.gen)) {
      s<-sample.rows(pop.gen[pop.gen$region==si.gen[l],],1)
      sample.gen <- rbind(sample.gen, s)
    }
    sample <- rbind(sample.aca,sample.tea,sample.gen)
    
    samples[[i]] <- sample
    
    #glm analysis
    mod.org.rbc[[i]] <- try(glm(RBC~type+beds, family="poisson",data=sample))
    mod.org.ffp[[i]] <- try(glm(FFP~type+beds, family="poisson",data=sample))  
    mod.org.plt[[i]] <- try(glm(PLT~type+beds, family="poisson",data=sample))
  }
  list(samples=samples, mod.org.rbc=mod.org.rbc, mod.org.ffp=mod.org.ffp, mod.org.plt=mod.org.plt)
}

# Estimate required time
system.time(funreg.org.var(numsim=100,n.tea=4, n.gen=4, n.aca=4))

# Run simulations
reg.res.org.var <- funreg.org.var(numsim=numsim,n.tea=n.tea, n.gen=n.gen, n.aca=n.aca)

# Check for erroneous runs
unique(unlist(lapply(1:numsim, FUN=function(i) class(reg.res.org.var$mod.org.rbc[[i]]))))

# Hospital level prediction error 
abserr.org.rbc <- as.numeric(lapply(1:numsim, FUN=function(i)  sum(abs(exp(predict(reg.res.org.var$mod.org.rbc[[i]], data[!(data$hospital%in%reg.res.org.var$samples[[i]]$hospital),]))-data[!(data$hospital%in%reg.res.org.var$samples[[i]]$hospital),"RBC"]))))
(hosperr.regvar.rbc <- (quantile(abserr.org.rbc,.5))/sum(data$RBC)*100)

(mean(abserr.org.rbc)/sum(data$RBC)*100)
(hosperr.regvar.rbc.low <- (quantile(abserr.org.rbc,.025))/sum(data$RBC)*100)
(hosperr.regvar.rbc.up <- (quantile(abserr.org.rbc,.975))/sum(data$RBC)*100)

abserr.org.ffp <- as.numeric(lapply(1:numsim, FUN=function(i)  sum(abs(exp(predict(reg.res.org.var$mod.org.ffp[[i]], data[!(data$hospital%in%reg.res.org.var$samples[[i]]$hospital),]))-data[!(data$hospital%in%reg.res.org.var$samples[[i]]$hospital),"FFP"]))))
(hosperr.regvar.ffp <- (quantile(abserr.org.ffp,.5))/sum(data$FFP)*100)
(mean(abserr.org.ffp)/sum(data$FFP)*100)
(hosperr.regvar.ffp.low <- (quantile(abserr.org.ffp,.025))/sum(data$FFP)*100)
(hosperr.regvar.ffp.up <- (quantile(abserr.org.ffp,.975))/sum(data$FFP)*100)

abserr.org.plt <- as.numeric(lapply(1:numsim, FUN=function(i)  sum(abs(exp(predict(reg.res.org.var$mod.org.plt[[i]], data[!(data$hospital%in%reg.res.org.var$samples[[i]]$hospital),]))-data[!(data$hospital%in%reg.res.org.var$samples[[i]]$hospital),"PLT"]))))
(hosperr.regvar.plt <- (quantile(abserr.org.plt,.5))/sum(data$PLT)*100)
(mean(abserr.org.plt)/sum(data$PLT)*100)
(hosperr.regvar.plt.low <- (quantile(abserr.org.plt,.025))/sum(data$PLT)*100)
(hosperr.regvar.plt.up <- (quantile(abserr.org.plt,.975))/sum(data$PLT)*100)

# National level prediction error
natpred.org.rbc <- as.numeric(lapply(1:numsim, FUN=function(i)  sum(exp(predict(reg.res.org.var$mod.org.rbc[[i]], data[!(data$hospital%in%reg.res.org.var$samples[[i]]$hospital),]))) - sum(data[!(data$hospital%in%reg.res.org.var$samples[[i]]$hospital),"RBC"] )))
natpred.org.ffp <- as.numeric(lapply(1:numsim, FUN=function(i)  sum(exp(predict(reg.res.org.var$mod.org.ffp[[i]], data[!(data$hospital%in%reg.res.org.var$samples[[i]]$hospital),]))) - sum(data[!(data$hospital%in%reg.res.org.var$samples[[i]]$hospital),"FFP"] )))
natpred.org.plt <- as.numeric(lapply(1:numsim, FUN=function(i)  sum(exp(predict(reg.res.org.var$mod.org.plt[[i]], data[!(data$hospital%in%reg.res.org.var$samples[[i]]$hospital),]))) - sum(data[!(data$hospital%in%reg.res.org.var$samples[[i]]$hospital),"PLT"] )))

org.rbc.dev <- abs(natpred.org.rbc)/sum(data$RBC)*100
(naterr.regvar.rbc <- quantile(abs(org.rbc.dev),.5))
(mean(abs(org.rbc.dev)))
(naterr.regvar.rbc.low <- quantile(abs(org.rbc.dev),.025))
(naterr.regvar.rbc.up <- quantile(abs(org.rbc.dev),.975))

org.ffp.dev <- abs(natpred.org.ffp)/sum(data$FFP)*100
(naterr.regvar.ffp <- quantile(abs(org.ffp.dev),.5))
(mean(abs(org.ffp.dev)))
(naterr.regvar.ffp.low <- quantile(abs(org.ffp.dev),.025))
(naterr.regvar.ffp.up <- quantile(abs(org.ffp.dev),.975))

org.plt.dev <- abs(natpred.org.plt)/sum(data$PLT)*100
(naterr.regvar.plt <- quantile(abs(org.plt.dev),.5))
(mean(abs(org.plt.dev)))
(naterr.regvar.plt.low <- quantile(abs(org.plt.dev),.025))
(naterr.regvar.plt.up <- quantile(abs(org.plt.dev),.975))


############################################################################################################################################################
# STRATEGY 5: Sample from 2 regions 
############################################################################################################################################################
n.regions=2

comb.reg <- combn(levels.reg,n.regions) # There are 21 combinations of 2 regions (out of 7 regions in total)

#generate empty lists/matrices
abs.rbc <- c()
abs.ffp <- c()
abs.plt <- c()
nat.rbc <- c()
nat.ffp <- c()
nat.plt <- c()
abs.rbc.all <- matrix(nrow=numsim,ncol=21) 
abs.ffp.all <- matrix(nrow=numsim,ncol=21) 
abs.plt.all <- matrix(nrow=numsim,ncol=21) 
nat.rbc.all <- matrix(nrow=numsim,ncol=21) 
nat.ffp.all <- matrix(nrow=numsim,ncol=21) 
nat.plt.all <- matrix(nrow=numsim,ncol=21) 

funreg.org.nreg <-  function(numsim, n.tea, n.gen, n.regions) { 
  # loop over the 21 combinations of regions
  for(k in 1:ncol(comb.reg)){
    
    reg1=comb.reg[1,k]
    reg2=comb.reg[2,k]
    
    for(i in 1:numsim){
      # generate random organizational samples
      sample.aca <- pop.aca[pop.aca$region==reg1 | pop.aca$region==reg2,] # !!! alle aca's per regio (= of maar 1?)
      
      n.tea.reg1 <- ifelse(nrow(pop.tea[pop.tea$region==reg1,])>=(n.tea/n.regions), n.tea/n.regions, nrow(pop.tea[pop.tea$region==reg1,]))
      sample.tea.reg1 <- sample.rows(pop.tea[pop.tea$region==reg1,], size=n.tea.reg1)
      n.tea.reg2 <- ifelse(nrow(pop.tea[pop.tea$region==reg2,])>=(n.tea/n.regions), n.tea/n.regions, nrow(pop.tea[pop.tea$region==reg2,]))
      sample.tea.reg2 <- sample.rows(pop.tea[pop.tea$region==reg2,], size=n.tea.reg2)
      sample.tea <- rbind(sample.tea.reg1,sample.tea.reg2)
      
      n.gen.reg1 <- ifelse(nrow(pop.gen[pop.gen$region==reg1,])>=(n.gen/n.regions), n.gen/n.regions, nrow(pop.gen[pop.gen$region==reg1,]))
      sample.gen.reg1 <- sample.rows(pop.gen[pop.gen$region==reg1,], size=n.gen.reg1)
      n.gen.reg2 <- ifelse(nrow(pop.gen[pop.gen$region==reg2,])>=(n.gen/n.regions), n.gen/n.regions, nrow(pop.gen[pop.gen$region==reg2,]))
      sample.gen.reg2 <- sample.rows(pop.gen[pop.gen$region==reg2,], size=n.gen.reg2)
      sample.gen <- rbind(sample.gen.reg1,sample.gen.reg2)
      
      sample <- rbind(sample.aca,sample.tea,sample.gen)
      
      #glm analysis
      mod.org.rbc <- try(glm(RBC~type+beds, family="poisson",data=sample))
      mod.org.ffp <- try(glm(FFP~type+beds, family="poisson",data=sample))  
      mod.org.plt <- try(glm(PLT~type+beds, family="poisson",data=sample))
      
      # extract:
      abs.rbc[[i]] <- sum(abs(exp(predict(mod.org.rbc, data[!(data$hospital%in%sample$hospital),]))-data[!(data$hospital%in%sample$hospital),"RBC"]))/sum(data$RBC)*100
      abs.ffp[[i]] <- sum(abs(exp(predict(mod.org.ffp, data[!(data$hospital%in%sample$hospital),]))-data[!(data$hospital%in%sample$hospital),"FFP"]))/sum(data$FFP)*100
      abs.plt[[i]] <- sum(abs(exp(predict(mod.org.plt, data[!(data$hospital%in%sample$hospital),]))-data[!(data$hospital%in%sample$hospital),"PLT"]))/sum(data$PLT)*100
      
      nat.rbc[[i]] <- (sum(exp(predict(mod.org.rbc, data[!(data$hospital%in%sample$hospital),])))-sum(data[!(data$hospital%in%sample$hospital),"RBC"]))/sum(data$RBC)*100
      nat.ffp[[i]] <- (sum(exp(predict(mod.org.ffp, data[!(data$hospital%in%sample$hospital),])))-sum(data[!(data$hospital%in%sample$hospital),"FFP"]))/sum(data$FFP)*100
      nat.plt[[i]] <- (sum(exp(predict(mod.org.plt, data[!(data$hospital%in%sample$hospital),])))-sum(data[!(data$hospital%in%sample$hospital),"PLT"]))/sum(data$PLT)*100
      
    }
    abs.rbc.all[,k] <- abs.rbc
    abs.ffp.all[,k] <- abs.ffp
    abs.plt.all[,k] <- abs.plt 
    
    nat.rbc.all[,k] <- abs(nat.rbc)
    nat.ffp.all[,k] <- abs(nat.ffp)
    nat.plt.all[,k] <- abs(nat.plt)      
  }
  list(abs.rbc.all=abs.rbc.all,abs.ffp.all=abs.ffp.all,abs.plt.all=abs.plt.all,nat.rbc.all=nat.rbc.all,nat.ffp.all=nat.ffp.all,nat.plt.all=nat.plt.all)
}
# Estimate required time
system.time(funreg.org.nreg(numsim=100,n.tea=n.tea, n.gen=n.gen,n.regions=2))

# Run simulations
reg.res.org.nreg <- funreg.org.nreg(numsim=numsim,n.tea=n.tea, n.gen=n.gen, n.regions=2)

# Hospital level prediction error 
hosperr.reg2.rbc <- quantile(reg.res.org.nreg$abs.rbc.all, .5)
hosperr.reg2.rbc.low <- quantile(reg.res.org.nreg$abs.rbc.all, .025)
hosperr.reg2.rbc.up <- quantile(reg.res.org.nreg$abs.rbc.all, .975)
mean(reg.res.org.nreg$abs.rbc.all)

hosperr.reg2.ffp <- quantile(reg.res.org.nreg$abs.ffp.all, .5)
hosperr.reg2.ffp.low <- quantile(reg.res.org.nreg$abs.ffp.all, .025)
hosperr.reg2.ffp.up <- quantile(reg.res.org.nreg$abs.ffp.all, .975)
mean(reg.res.org.nreg$abs.ffp.all)

hosperr.reg2.plt <- quantile(reg.res.org.nreg$abs.plt.all, .5)
hosperr.reg2.plt.low <- quantile(reg.res.org.nreg$abs.plt.all, .025)
hosperr.reg2.plt.up <- quantile(reg.res.org.nreg$abs.plt.all, .975)
mean(reg.res.org.nreg$abs.plt.all)

# National level prediction error 
naterr.reg2.rbc <- quantile(reg.res.org.nreg$nat.rbc.all, .5)
naterr.reg2.rbc.low <- quantile(reg.res.org.nreg$nat.rbc.all, .025)
naterr.reg2.rbc.up <- quantile(reg.res.org.nreg$nat.rbc.all, .975)
mean(reg.res.org.nreg$nat.rbc.all)

naterr.reg2.ffp <- quantile(reg.res.org.nreg$nat.ffp.all, .5)
naterr.reg2.ffp.low <- quantile(reg.res.org.nreg$nat.ffp.all, .025)
naterr.reg2.ffp.up <- quantile(reg.res.org.nreg$nat.ffp.all, .975)
mean(reg.res.org.nreg$nat.ffp.all)

naterr.reg2.plt <- quantile(reg.res.org.nreg$nat.plt.all, .5)
naterr.reg2.plt.low <- quantile(reg.res.org.nreg$nat.plt.all, .025)
naterr.reg2.plt.up <- quantile(reg.res.org.nreg$nat.plt.all, .975)
mean(reg.res.org.nreg$nat.plt.all)


############################################################################################################################################################
####################################### RESULTS TABLE AND PLOT #############################################################################################
############################################################################################################################################################
assign(paste("res.table.n",n,sep=""), data.frame(error=c(hosperr.mv.rbc,hosperr.mv.ffp,hosperr.mv.plt,-naterr.mv.rbc,-naterr.mv.ffp,-naterr.mv.plt,
                                                         hosperr.lar.rbc,hosperr.lar.ffp,hosperr.lar.plt,-naterr.lar.rbc,-naterr.lar.ffp,-naterr.lar.plt,
                                                         hosperr.rand.rbc,hosperr.rand.ffp,hosperr.rand.plt,-naterr.rand.rbc,-naterr.rand.ffp,-naterr.rand.plt,
                                                         hosperr.regvar.rbc,hosperr.regvar.ffp,hosperr.regvar.plt,-naterr.regvar.rbc,-naterr.regvar.ffp,-naterr.regvar.plt,
                                                         hosperr.reg2.rbc,hosperr.reg2.ffp,hosperr.reg2.plt,-naterr.reg2.rbc,-naterr.reg2.ffp,-naterr.reg2.plt), 
                                                 level=rep(c(rep("hospital",3), rep("national",3)),5),
                                                 Strategy=factor(c(rep("MAXVAR",6), rep("LARG",6),rep("RAND",6),rep("REGVAR",6), rep("2REG",6))),
                                                 lower=c(rep(NA,12),hosperr.rand.rbc.low,hosperr.rand.ffp.low,hosperr.rand.plt.low,-naterr.rand.rbc.low,-naterr.rand.ffp.low,-naterr.rand.plt.low,
                                                         hosperr.regvar.rbc.low,hosperr.regvar.ffp.low,hosperr.regvar.plt.low,-naterr.regvar.rbc.low,-naterr.regvar.ffp.low,-naterr.regvar.plt.low,
                                                         hosperr.reg2.rbc.low,hosperr.reg2.ffp.low,hosperr.reg2.plt.low,-naterr.reg2.rbc.low,-naterr.reg2.ffp.low,-naterr.reg2.plt.low),
                                                 upper=c(rep(NA,12),hosperr.rand.rbc.up,hosperr.rand.ffp.up,hosperr.rand.plt.up,-naterr.rand.rbc.up,-naterr.rand.ffp.up,-naterr.rand.plt.up,
                                                         hosperr.regvar.rbc.up,hosperr.regvar.ffp.up,hosperr.regvar.plt.up,-naterr.regvar.rbc.up,-naterr.regvar.ffp.up,-naterr.regvar.plt.up,
                                                         hosperr.reg2.rbc.up,hosperr.reg2.ffp.up,hosperr.reg2.plt.up,-naterr.reg2.rbc.up,-naterr.reg2.ffp.up,-naterr.reg2.plt.up),
                                                 product=factor(rep(c("RBC","FFP","PLT"),10), levels=c("RBC","FFP","PLT"))
)
)

# change order of results for plot:
res.table.n12 <- within(res.table.n12, Strategy <- factor(Strategy,levels=c("LARG","MAXVAR","RAND","REGVAR","2REG")))

gp <- ggplot(res.table.n12, aes(x=Strategy, y=error, fill=level)) + # Specify which results table R should use
  geom_bar(stat="identity", position="identity") +
  geom_errorbar(aes(ymin=lower, ymax=upper)) +
  facet_grid(. ~ product) +
  theme_bw() + ylab("Prediction error (in %)") + xlab("Sampling strategy") +
  ggtitle(paste("Prediction error on hospital and national level (including 95% quantiles) for n=",n,sep=""))
# + scale_y_continuous(breaks=seq(-50,50,25), labels=c(50,25, 0, 25, 50)) # change y-axis labels to positive values
gp
